# Supplementary material for: Clonorchis sinensis infection modulates key cytokines for essential immune response impacted by sex
Source: PLoS Negl Trop Dis. 2022 Sep 9;16(9):e0010726. doi: 10.1371/journal.pntd.0010726 (PMC9462580; doi:10.1371/journal.pntd.0010726)
Supplement: S1 Table — (XLSX) [file pntd.0010726.s001.xlsx]

## Sheet: Sheet1
S1 Table. Characteristics of individuals with or without C. sinensis infection.
	Number	Cs-	Cs+
		Number (%)	Number (%)
Total	289	60 (20.8%)	229 (79.2%)
Gender groups
Female	141	50 (35.5%)	91 (64.5%)
Male	148	10 (6.8%)	138 (93.2%)
Age groups
(years)
10-29	37	16 (43.2%)	21 (56.8%)
Female	13	9 (69.2%)	4 (30.8%)
Male	24	7 (29.2%)	17 (70.8%)
30-44	73	16 (21.9%)	57 (78.1%)
Female	38	15 (39.5%)	23 (60.5%)
Male	35	1 (2.9%)	34 (97.1%)
45-59	97	15 (15.5%)	82 (84.5%)
Female	46	15 (32.6%)	31 (67.4%)
Male	51	0 (0%)	51 (100%)
60-86	82	13 (15.9%)	69 (84.1%)
Female	44	11(25%)	33 (75%)
Male	38	2 (5.3%)	36 (94.7%)
Hepatobiliary morbidity
PF-	107	37 (34.6%)	70 (65.4%)
PF+	182	23 (12.6%)	159 (87.4%)
FL-	244	54 (22.1%)	190 (77.9%)
FL+	45	6 (13.3%)	39 (86.7%)
BDD-	227	53 (23.3%)	174 (76.7%)
BDD+	62	7 (11.3%)	55 (88.7%)
Soil-transmitted helminth infection
Roundworm-	286	59 (20.6%)	227 (79.4%)
Roundworm+	3	1 (33.3%)	2 (66.7%)
Hookworm-	278	53 (19.1%)	225 (80.9%)
Hookworm+	11	7 (63.6%)	4 (36.4%)
Whipworm-	280	56 (20%)	224 (80%)
Whipworm+	9	4 (44.4%)	5 (55.6%)
Cs: C. sinensis infection, PF: periductal fibrosis, FL: fatty liver, BDD: bile duct dilatation.
